# Supplementary material for: Concordance of Computed Tomography Regional Body Composition Analysis Using a Fully Automated Open-Source Neural Network versus a Reference Semi-Automated Program with Manual Correction
Source: Sensors (Basel). 2022 Apr 27;22(9):3357. doi: 10.3390/s22093357 (PMC9101564; doi:10.3390/s22093357)
Supplement: Supplementary file 1 [file sensors-22-03357-s001.zip]

Archive with 1 entries (1 files):
- sensors-1643241-supplementary.pdf
